# Supplementary material for: Coronavirus RNA Synthesis Takes Place within Membrane-Bound Sites
Source: Viruses. 2021 Dec 17;13(12):2540. doi: 10.3390/v13122540 (PMC8708976; doi:10.3390/v13122540)
Supplement: Supplementary file 1 [file viruses-13-02540-s001.zip]

Archive with 3 entries (3 files):
- Supp 3.mp4
- Supp 4.mp4
- viruses-1472146-supp-proof.pdf
